# Supplementary material for: Diversity of Mycobiota in Spanish Grape Berries and Selection of Hanseniaspora uvarum U1 to Prevent Mycotoxin Contamination
Source: Toxins (Basel). 2021 Sep 13;13(9):649. doi: 10.3390/toxins13090649 (PMC8473298; doi:10.3390/toxins13090649)
Supplement: Supplementary file 1 [file toxins-13-00649-s001.zip]

Archive with 1 entries (1 files):
- toxins-1316971 supplementary.pdf
